# Supplementary material for: Association analysis of photoperiodic flowering time genes in west and central African sorghum [Sorghum bicolor (L.) Moench]
Source: BMC Plant Biol. 2012 Mar 7;12:32. doi: 10.1186/1471-2229-12-32 (PMC3364917; doi:10.1186/1471-2229-12-32)
Supplement: Additional file 1 — List of sorghum accessions, days to 50% flowering (DFL50%) for June and July sowings, their photoperiod response indices (PRIs), races and countries of origin. [file 1471-2229-12-32-S1.XLS]

## Sheet: Sheet1
Additional file 1. List of sorghum accessions, days to 50% flowering (DFL50%) for June and July sowings, their photoperiod response indices (PRIs), races and countries of origin.
Accession Name	DFL50%-June	DFL50%-July	PRI	Race	Country Origin
S35	66	56	10	C	NIGER
Kapelga	83	61	22	G	BURKINA FASO
Oueni	96	70.5	25.5	G	SENEGAL
90SN4	60.5	55.5	5	C	NIGER
S29	97.8333	72.1667	25.6667	G	BURKINA FASO
CSM63E	64	53	11	G	MALI
B2-1	100.5	77.5	23	G	BURKINA FASO
S5-11	73.5	57	16.5	G	BURKINA FASO
L28	79	67	12	C	NIGER
CVS13	95	71	24	G	BURKINA FASO
MG	55	46	9	C	NIGER
90SN1	66	59	7	C	NIGER
S7-9	91	70	21	G	BURKINA FASO
Nazangola ant	96	71	25	G	BURKINA FASO
B2-2	88.5	68.5	20	G	BURKINA FASO
B10-12	85	63	22	G	BURKINA FASO
B2-4	102	78.5	23.5	G	BURKINA FASO
S.29	93	73.5	19.5	G	BURKINA FASO
MM	60.5	48	12.5	C	NIGER
90SN2	60.5	57	3.5	C	NIGER
Guinea-Katsima White1 (EWR 2005)	87	62	25	G	NIGERIA
L153-5	54.5	47	7.5	C	NIGER
B1-4	94.5	70	24.5	G	BURKINA FASO
CSM335	103.833	80.6667	23.1667	G	MALI
Pougyalm-bangdo	88.5	69	19.5	G	BURKINA FASO
IS 22677B	87	65.5	21.5	G	MALI
90SN7	66	57.5	8.5	C	NIGER
S2-8	86	61	25	G	BURKINA FASO
02PR-3009K B	66	63.5	2.5	GC-BRED	MALI
S1-4	92	68.5	23.5	G	BURKINA FASO
CSM219B	85	64.5	20.5	G	MALI
SSD35	68.5	49	19.5	C	NIGER
02-SB-F5DT-12 B	73.5	61	12.5	GC-BRED	MALI
90SN6	66	56	10	C	NIGER
S1-3	83	64	19	G	BURKINA FASO
Kaura-Katsina (EWR 2005)	57	54	3	CD	NIGERIA
B1-3	88.5	67	21.5	G	BURKINA FASO
99CLO-634 B	47	44	3	Cn-G	US
S4-7	97	74.5	22.5	G	BURKINA FASO
IRAT204	56	50	6	C-BRED	SENEGAL
B6-12	82.5	60.5	22	G	BURKINA FASO
MR732	68.5	59.5	9	C	NIGER
CRPA13	98.5	79.5	19	G	BURKINA FASO
90SN3	59	53	6	C	NIGER
B2-5	108.5	83.5	25	G	BURKINA FASO
S2-9	92	74.5	17.5	G	BURKINA FASO
S1-5	85	62.5	22.5	G	BURKINA FASO
Seguifa	70.5	60.5	10	GC-BRED	MALI
A223	71	59	12	C	USA
Kenikeje	80	65.6667	14.3333	GC-BRED	IER BRED-MALI
98-BE-F5P-82 B	79.5	60.5	19	GC-BRED	MALI
S1-2	77	56	21	G	BURKINA FASO
SEPON82	65.5	59	6.5	C	NIGER
S1-1	83.5	62	21.5	G	BURKINA FASO
90SN5	64	59.5	4.5	C	NIGER
Guinea Niger (EWR 2005)	73.5	55.5	18	G	NIGER
03-F4T-38	80	NA	NA	GC-BRED	MALI
AT623	58	58	0	C	USA
B1-1	93.5	67.5	26	G	BURKINA FASO
S4-5	86.5	64.5	22	G	BURKINA FASO
IS 20064B	123	93	30	G	SENEGAL
CSM 485	112	84.5	27.5	G	MALI
IS 27113zi	88.5	70.5	18	G	ZIMBABWE
CGM 19/9-1-1	101	77.75	23.25	G-BRED	MALI
02-D-SB-F4DT-57	75.5	82	-6.5	GC-BRED	MALI
GP97 26-1-2-1-1-12	103	79	24	G	WEST AFRICAN GUINEA POPULATION
00-KO-F5DT-19	79	66.5	12.5	GC-BRED	MALI
IS 6781B	112.5	90.5	22	G	BURKINA FASO
IS 27564bf	88	66	22	G	BURKINA FASO
IS 30615	69.5	63.5	6	GC	CAMEROON
CSM388	102.75	80.25	22.5	G	MALI
98-SB-F2-78	94	77	17	GC-BRED	MALI
SGBA-D	109.5	85.5	24	G	MALI
Sariasso 14	75.5	62.5	13	G	BURKINA FASO
IS 6745bf	101.5	77	24.5	G	BURKINA FASO
ST9007-1-2-1	63.5	58.5	5	C	NIGER
IS 27580B	112.5	93	19.5	G	BURKINA FASO
FautKendé (5227OR)	101	76	25	G	MALI
Dagnaili Kossurou	106.5	83.5	23	G	MALI
(GPN99 271-20-2)-1-5-4-1B	103.25	80.5	22.75	G	MALI
ST9007-3-4-3	68	65.5	2.5	C	NIGER
IS25991mali	117.5	93	24.5	G	MALI
5147 OR	105	81	24	G	MALI
GPN01 S01 266-2-1-1	97.5	74	23.5	GC-BRED	WEST AFRICAN GUINEA POPULATION
Bibalaweli Tioribougou	109.5	83.5	26	G	MALI
96-CZ-F4P-98	110.5	85	25.5	GC-BRED	MALI
IS 27530BF	107.5	82.5	25	G	BURKINA FASO
ST9007-5-4-2-1	NA	64.5	NA	C	NIGER
02-SB-F4FT-189	76.5	66	10.5	GC-BRED	MALI
IS 19970B	112	90	22	G	SENEGAL
IS 24715	122.5	97	25.5	GC	NIGERIA
CSM 52-1114	77.5	64.5	13	B	MALI
CSM 660	97.5	76	21.5	G	MALI
IS 23645B	100	87	13	G	GAMBIA
Malisor 92-1	69.5	56.5	13	C-BRED	MALI
IS 12931ch	105	81	24	G	CHINA
Weli-2	102.25	79.75	22.5	GC-BRED	WEST AFRICAN GUINEA POPULATION
IS 26077 Tieba	101	76.5	24.5	G	MALI
IS 6731bf	109	83.5	25.5	G	BURKINA FASO
M5-8	108	84	24	G	BURKINA FASO
02-SB-F5DT-169	89.5	74	15.5	GC-BRED	MALI
SGBA-A	111	85.5	25.5	G	MALI
Sakoyka Ba	107	82	25	G	MALI
Lata	98	73.5	24.5	GC-BRED	WEST AFRICAN GUINEA POPULATION
IS 27494B	100	76	24	G	BURKINA FASO
Bobodjé	115	90	25	G	MALI
IS 32360in	99	79	20	G	INDIA
Lata 3 (Bala Berthe) GN01 01 267-9-3-3-x	99	76	23	GC-BRED	WEST AFRICAN POPLUATION
IS 25650 Koura	101.5	79.5	22	G	MALI
IS 20114B	112.5	89.5	23	G	SENEGAL
Grinkan	95	75	20	GC-BRED	MALI
00-BE-F6P-25	75.5	72	3.5	GC-BRED	MALI
IS 27245zi	81	65.5	15.5	G	ZIMBABWE
IS 24138	139.5	109	30.5	G	TANZANIA
N'Tenimissa B	78	69.5	8.5	GC-BRED	MALI
Folomba1 99-22	109	86	23	G	MALI
IPS001B	103.5	79.5	24	G	MALI
IS 24888	83	83	0	GC	NIGERIA
97-SB-F5DT-150 B	82	71	11	GC-BRED	MALI
IS 3958	99	84.5	14.5	G	NEPAL
ICSV 247	66	59	7	C	ICRISAT
IS 27599	67.5	53.5	14	GC	CAMEROON
IS 6749B	113	90	23	G	BURKINA FASO
Deko-1	102	77	25	GC-BRED	WEST AFRICAN GUINEA POPULATION
ST9007-5-3-1	64.5	57	7.5	C	NIGER
00-BE-F5P-5	74	68.5	5.5	GC-BRED	MALI
ICSB 38	63.5	58.5	5	C	ICRISAT
GPN01 267-9-1	101	78.5	22.5	G	WEST AFRICAN GUINEA POPULATION
Sariasso 10	76.5	66	10.5	G	BURKINA FASO
Sariasso 9B	97	71	26	G	BURKINA FASO
FambéB	96.5	73	23.5	G	MALI
IS 14732	113	79	34	G	ETHIOPIA
IS 39775	64	48.5	15.5	GC	NIGERIA
IS 12507	80	69	11	GD	CHAD
IS 14414B	110.5	85	25.5	G	MALAWI
02-SB-F4FT-298	98	75.5	22.5	GC-BRED	MALI
GP99 271.30-1-1-11	106.5	85.5	21	G	WEST AFRICAN GUINEA POPULATION
Seguetana CZ 24/25	100.5	76	24.5	G	MALI
IS23200za	130	102.5	27.5	G	ZAMBIA
SSV 20030	132	104	28	CD	NIGERIA
Jaddawa (10)	110	86.5	23.5	K	NIGERIA
DOUA-G	109	86	23	G	MALI
IS23206za	128	99	29	G	ZAMBIA
Jardawa (9)	86	66	20	K	NIGERIA
SSV 20025	135.5	108	27.5	CD	NIGERIA
DOUA-E	99	76	23	G	MALI
IS10159bf	125.5	99.5	26	G	BURKINA FASO
SSV 20062	128	101	27	CD	NIGERIA
Nafalen T5	102	81.5	20.5	GC-BRED	WEST AFRICAN GUINEA POPULATION
Mace da Kunya (11)	111.5	89.5	22	D	NIGERIA
Buhu Banza (Samaru,1 "typical" panicle)	124	94	30	CD	NIGERIA
Tankamba (14)	136	106	30	G	NIGERIA
SSV 20041	NA	NA	NA	CD	NIGERIA
IS 7978na	133	102.5	30.5	G	NIGERIA
SSV 20018	120	91	29	CD	NIGERIA
SSV 20052	128.5	101.5	27	CD	NIGERIA
Jardawa (2-2)	82.5	61.5	21	K	NIGERIA
Mace da Kunya (20)	111	88	23	D	NIGERIA
SSV 20023	111	86	25	CD	NIGERIA
DIO-A	113	87.5	25.5	G	MALI
SSV 20016	127.5	97.5	30	CD	NIGERIA
Jardawa (2-1)	85.5	63.5	22	K	NIGERIA
Bahura (19)	113.5	87	26.5	K	NIGERIA
IS 7509na	130.5	104.5	26	G	NIGERIA
SSV 20036	117	90.5	26.5	CD	NIGERIA
Yar Project (16)	86.5	67	19.5	GC	NIGERIA
Fara Fara-17	126	97	29	GC	NIGERIA
Mori (Samaru, 1 typical panicle)	133	108	25	CD	NIGERIA
IS 7402	141	104.5	36.5	G	NIGERIA
SSV 20060	133	NA	NA	CD	NIGERIA
Gizo (15)	131	101.5	29.5	K	NIGERIA
IS 7405	117	90	27	G	NIGERIA
IS 26320tg	133	103	30	G	NIGERIA
Fara Fara (Samaru, 1 typcial panicle)	116.5	90	26.5	CD	NIGERIA
IS 9220B	134	104	30	G	UGANADA
Kabo (24)	114	86.5	27.5	GC	NIGERIA
SIR-D	108	85	23	G	MALI
Twin Seeded Nigeria	121	94	27	CD	NIGERIA
Sambalma (6)	120	96	24	G	NIGERIA
DIO-I	105	83.5	21.5	G	MALI
SSV 20047	124	95.5	28.5	CD	NIGERIA
SSV MD Sorg 005	118.5	93	25.5	CD	NIGERIA
Sambalma (4)	136.5	111.5	25	G	NIGERIA
IS 7698	136	110	26	G	NIGERIA
Zabuwa (17)	123.5	92	31.5	G	NIGERIA
Fara Fara-27	108.5	85.5	23	GC	NIGERIA
SSV 20075	124.5	97	27.5	CD	NIGERIA
SSV 20055	114	92	22	CD	NIGERIA
Ribdahu (8)	120.5	93	27.5	C	NIGERIA
SSV 20001	NA	117	NA	CD	NIGERIA
IS 23767mw	111.5	89	22.5	G	MALAWI
SSV 20064	132	108	24	CD	NIGERIA
IS 15629ca	132	102	30	G	CAMEROON
SK5912	135	107.5	27.5	CD	NIGERIA
Makho dawaya (13)	126	95.5	30.5	M	NIGERIA
Yarshemori (25)	125.5	98.5	27	CD	NIGERIA
IS 14353mw	100	82.5	17.5	G	MALAWI
GKT 0020	132	103.5	28.5	CD	NIGERIA
SIR-F	97	75.5	21.5	G	MALI
El-Yarba Zangu (7)	88	66	22	GC	NIGERIA
MDK	111	88	23	D	NIGER
IS 15302ca	127	97	30	G	CAMEROON
SSV 20034	133	103	30	CD	NIGERIA
Fara-Fara (12)	122.5	93	29.5	G	NIGERIA
Zabuwa (5)	120.5	95	25.5	G	NIGERIA
Yarfalgori (23)	115.5	92	23.5	GC	NIGERIA
SIR-B	115.5	91.5	24	G	MALI
IS 3534B	123.5	100.5	23	G	SUDAN
SSV MD Sorg 20006	137	108.5	28.5	CD	NIGERIA
SSV MD Sorg 008	132.5	114.5	18	CD	NIGERIA
DIO-B	116	91.5	24.5	G	MALI
SSV 20071	119.5	98	21.5	CD	NIGERIA
Jardawa (21)	94.5	76	18.5	K	NIGERIA
Bahu Banza (3)	132	100.5	31.5	K	NIGERIA
Sambalma (1)	124	97	27	G	NIGERIA
Male (18)	57	45	12	GM	NIGERIA
SSV 20054	127.5	101.5	26	CD	NIGERIA
IS 30804ca	133.5	104.5	29	G	CAMEROON
SSV 20015	125	97	28	CD	SUDAN
Note: NA: missing
Races
G = Guinea
C = Caudatum
GC = Guinea-caudatum
GC-bred = Guinea × Caudatum bred
CD = Caudatum × Durra
K = Kaura
C-bred = Caudatum bred
B = Bicolor
D = Durra
M = GM = Margaritiferum subgroup of basic race Guinea
